# Supplementary material for: Determination of epidemiological cut-off values for Narasin, Salinomycin, Lasalocid and Monensin in Enterococcus faecium
Source: J Antimicrob Chemother. 2025 Jul 31;80(9):2361–8. doi: 10.1093/jac/dkaf113 (PMC12404726; doi:10.1093/jac/dkaf113)
Supplement: dkaf113_Supplementary_Data [file dkaf113_supplementary_data.zip]

Archive with 3 entries (3 files):
- Supplementary Figures (figures S1 S2)_rev.docx
- Supplementary_Tables_(Table_S1_S3_S4)_revised.docx
- Supplentary Table S2_revised.xlsx
