# Supplementary material for: Determination of epidemiological cut-off values for Narasin, Salinomycin, Lasalocid and Monensin in Enterococcus faecium
Source: J Antimicrob Chemother. 2025 Jul 31;80(9):2361–8. doi: 10.1093/jac/dkaf113 (PMC12404726; doi:10.1093/jac/dkaf113)
Supplement: dkaf113_Supplementary_Data [file dkaf113_supplementary_data.zip › Supplentary Table S2_revised.xlsx]

## Sheet: ICONIC EF strains
Table S2: Metadata and MIC values (µg/mL) of the strains tested in this study.
	Strain code	Country	Source	Isolation year	Sample type	Enterococcus species	Species identification method	NAR*	SAL*	LAS	MON	narAB presence
1	024654-01 - 900244	France	Chicken	2022	Caecum	E. faecium	MALDI-TOF	2	2	2	16	yes
2	05-EF-B172-1AE	France	Chicken	2005	Feces	E. faecium	MALDI-TOF	1	1	2	4	yes
3	05-EF-B160-AE	France	Chicken	2005	Feces	E. faecium	MALDI-TOF	1	1	2	8	yes
4	05-EF-K29 AE	France	Chicken	2005	Feces	E. faecium	MALDI-TOF	2	2	2	8	yes
5	074521-02 - 201009	France	Chicken	2022	Caecum	E. faecium	MALDI-TOF	2	2	1	16	yes
6	06-EF-A145-AE-1	France	Chicken	2006	Feces	E. faecium	MALDI-TOF	1	2	2	16	yes
7	05-EF-L39 -AE	France	Chicken	2005	Feces	E. faecium	MALDI-TOF	2	2	2	16	yes
8	06-EF-A146-AE-1	France	Chicken	2006	Feces	E. faecium	MALDI-TOF	2	2	2	16	yes
9	06-EF-F138-1	France	Chicken	2006	Feces	E. faecium	MALDI-TOF	2	2	2	16	yes
10	025460-02 - 900251	France	Chicken	2022	Caecum	E. faecium	MALDI-TOF	2	4	2	16	yes
11	043610-03 -900513-AE	France	Chicken	2022	Caecum	E. faecium	MALDI-TOF	4	4	2	16	yes
12	046318-01 - 900540	France	Chicken	2022	Caecum	E. faecium	MALDI-TOF	4	4	2	16	yes
13	072601-01 - 200999	France	Chicken	2022	Caecum	E. faecium	MALDI-TOF	4	4	2	16	yes
14	06-EF-H11-1	France	Chicken	2006	Feces	E. faecium	MALDI-TOF	1	2	2	4	yes
15	022926-01 - 900156	France	Chicken	2022	Caecum	E. faecium	MALDI-TOF	4	4	2	32	yes
16	06-EF-H1-1	France	Chicken	2006	Feces	E. faecium	MALDI-TOF	4	4	2	32	yes
17	22BH125-1	France	Chicken	2022	Skin	E. faecium	MALDI-TOF	4	4	2	32	yes
18	22913-01 - 900152	France	Chicken	2022	Feces	E. faecium	MALDI-TOF	2	1	1	16	yes
19	22BH125-1-Peau	France	Chicken	2022	Feces	E. faecium	MALDI-TOF	1	2	2	32	yes
20	05-EF-M82-AE	France	Chicken	2005	Feces	E. faecium	MALDI-TOF	0.125	0.5	0.5	8	no
21	05-EF-K30 AE	France	Chicken	2005	Feces	E. faecium	MALDI-TOF	0.125	0.25	1	8	no
22	22BH115-1	France	Chicken	2022	flesh	E. faecium	MALDI-TOF	0.06	0.5	0.5	16	no
23	05-EF-R171-1d	France	Chicken	2005	Feces	E. faecium	MALDI-TOF	0.125	0.5	1	16	no
24	05-EF-R171-AE	France	Chicken	2005	Feces	E. faecium	MALDI-TOF	0.125	0.5	1	16	no
25	05-EF-R172-1d	France	Chicken	2005	Feces	E. faecium	MALDI-TOF	0.125	0.5	1	16	no
26	22BH117-2	France	Chicken	2022	Flesh	E. faecium	MALDI-TOF	0.125	0.5	1	32	no
27	071252-01 - 200996	France	Chicken	2022	Caecum	E. faecium	MALDI-TOF	0.125	1	1	32	no
28	SB16	France	Human	Unknown	Anal swab	E. faecium	MALDI-TOF	0.06	0.25	0.25	4	no
29	19-1188	France	Human	2019	Unknown	E. faecium	MALDI-TOF	0.06	0.25	0.25	8	no
30	SB9	France	Human	Unknown	Digestive tract	E. faecium	MALDI-TOF	0.25	0.5	0.5	16	no
31	SB12	France	Human	Unknown	Anal swab	E. faecium	MALDI-TOF	0.06	0.25	1	32	no
32	21-065	France	Human	2021	Unknown	E. faecium	MALDI-TOF	0.125	0.5	0.125	32	no
33	SB1	France	Human	Unknown	Anal swab	E. faecium	MALDI-TOF	0.06	0.25	0.5	32	no
34	SB6	France	Human	Unknown	Blood aerobic culture	E. faecium	MALDI-TOF	0.125	1	1	32	no
35	19-1220	France	Human	2019	Unknown	E. faecium	MALDI-TOF	0.125	0.5	nd	32	no
36	SB15	France	Human	Unknown	Urine	E. faecium	MALDI-TOF	0.25	0.25	nd	64	no
37	SB14	France	Human	Unknown	Digestive tract	E. faecium	MALDI-TOF	0.125	0.5	nd	64	no
38	SB8	France	Human	Unknown	Digestive tract	E. faecium	MALDI-TOF	0.06	1	2	>64	no
39	2002-01-1056-1-1-1-2	Norway	Chicken	2002	Feces	E. faecium	MALDI-TOF	0.06	0.25	0.5	4	no
40	2002-01-1273-1-1-1-2	Norway	Chicken	2002	Feces	E. faecium	MALDI-TOF	0.125	0.25	0.5	4	no
41	2002-01-1428-1-1-1-2	Norway	Chicken	2002	Feces	E. faecium	MALDI-TOF	0.06	0.25	0.25	2	no
42	2004-01-147-1-1-1-2	Norway	Chicken	2004	Feces	E. faecium	MALDI-TOF	0.125	0.25	0.5	2	no
43	2004-01-925-1-1-1-2	Norway	Chicken	2004	Feces	E. faecium	MALDI-TOF	0.125	0.25	0.5	4	no
44	2004-01-1244-1-1-1-2	Norway	Chicken	2004	Feces	E. faecium	MALDI-TOF	0.125	0.5	0.5	4	no
45	2011-01-323-1-1-1-2	Norway	Chicken	2011	Feces	E. faecium	MALDI-TOF	0.03	0.125	0.25	1	no
46	2011-01-3717-3-1-1-2	Norway	Chicken	2011	Feces	E. faecium	MALDI-TOF	0.06	0.25	0.5	2	no
47	2011-01-5250-3-1-1-2	Norway	Chicken	2011	Feces	E. faecium	MALDI-TOF	0.125	0.5	0.25	2	no
48	2011-01-5432-2-1-3-2	Norway	Chicken	2011	Feces	E. faecium	MALDI-TOF	0.25	0.5	0.5	4	no
49	2011-01-5432-4-1-3-2	Norway	Chicken	2011	Feces	E. faecium	MALDI-TOF	0.25	0.5	1	8	no
50	2011-01-5815-1-1-4-2	Norway	Chicken	2011	Feces	E. faecium	MALDI-TOF	0.125	0.25	0.25	1	no
51	2011-01-6927-4-1-1-2	Norway	Chicken	2011	Feces	E. faecium	MALDI-TOF	0.125	0.5	0.5	4	no
52	2013-01-1518-2-1-1-2	Norway	Chicken	2013	Feces	E. faecium	MALDI-TOF	0.06	0.25	0.25	1	no
53	2013-01-1759-1-1-1-2	Norway	Chicken	2013	Feces	E. faecium	MALDI-TOF	0.125	0.5	0.5	8	no
54	2013-01-2540-1-1-1-2	Norway	Chicken	2013	Feces	E. faecium	MALDI-TOF	0.125	0.125	0.25	0.5	no
55	2013-01-2713-1-1-1-2	Norway	Chicken	2013	Feces	E. faecium	MALDI-TOF	0.06	0.125	0.125	0.5	no
56	2018-01-3336-1-1-1-3	Norway	Chicken	2018	Caecum	E. faecium	MALDI-TOF	0.25	0.5	0.5	16	no
57	2018-01-3689-1-1-1-3	Norway	Chicken	2018	Caecum	E. faecium	MALDI-TOF	0.06	0.125	0.25	1	no
58	WFSR_1	Nethelands	Chicken	2012	Meat	E. faecium	MALDI-TOF	0.25	0.5	1	32	no
59	WFSR_2	Nethelands	Chicken	2016	Meat	E. faecium	MALDI-TOF	0.125	0.25	1	8	no
60	WFSR_3	Nethelands	Chicken	2018	Meat	E. faecium	MALDI-TOF	0.25	0.25	1	4	no
61	WFSR_4	Nethelands	Chicken	2020	Meat	E. faecium	MALDI-TOF	0.25	0.5	1	16	no
62	WFSR_5	Nethelands	Chicken	2020	Meat	E. faecium	MALDI-TOF	0.25	0.5	1	8	no
63	WFSR_6	Nethelands	Chicken	2020	Meat	E. faecium	MALDI-TOF	0.25	0.5	1	8	no
64	WFSR_7	Nethelands	Chicken	2013	Meat	E. faecium	MALDI-TOF	0.125	0.5	0.5	8	no
65	WFSR_8	Nethelands	Chicken	2013	Meat	E. faecium	MALDI-TOF	0.125	1	1	16	no
66	WFSR_9	Nethelands	Chicken	2018	Meat	E. faecium	MALDI-TOF	0.125	0.5	0.5	8	narB only
67	WFSR_10	Nethelands	Chicken	2013	Meat	E. faecium	MALDI-TOF	0.06	0.5	1	8	no
68	WFSR_11	Nethelands	Chicken	2016	Meat	E. faecium	MALDI-TOF	0.25	0.5	0.5	8	no
69	WFSR_12	Nethelands	Swine	2012	Meat	E. faecium	MALDI-TOF	0.125	0.25	1	4	no
70	WFSR_13	Nethelands	Plant	2011	Fruit salad	E. faecium	MALDI-TOF	0.25	0.25	1	8	no
71	WFSR_14	Nethelands	Plant	2011	Fruit salad	E. faecium	MALDI-TOF	0.25	1	1	8	no
72	WFSR_15	Nethelands	Plant	2011	Fruit salad	E. faecium	MALDI-TOF	0.25	0.25	1	8	no
73	WFSR_16	Nethelands	Chicken	2016	Meat	E. faecium	MALDI-TOF	4	8	2	8	yes
74	WFSR_17	Nethelands	Chicken	2016	Meat	E. faecium	MALDI-TOF	4	4	2	8	yes
75	WFSR_18	Nethelands	Chicken	2016	Meat	E. faecium	MALDI-TOF	4	8	4	8	yes
76	WFSR_19	Nethelands	Chicken	2016	Meat	E. faecium	MALDI-TOF	4	4	2	8	yes
77	WFSR_20	Nethelands	Chicken	2018	Meat	E. faecium	MALDI-TOF	4	4	2	8	yes
78	WFSR_21	Nethelands	Chicken	2020	Meat	E. faecium	MALDI-TOF	1	2	1	16	yes
79	WFSR_22	Nethelands	Chicken	2020	Meat	E. faecium	MALDI-TOF	1	2	2	8	yes
80	WFSR_23	Nethelands	Chicken	2020	Meat	E. faecium	MALDI-TOF	4	4	2	4	yes
81	WFSR_24	Nethelands	Chicken	2020	Meat	E. faecium	MALDI-TOF	2	4	2	4	yes
82	WFSR_25	Nethelands	Chicken	2020	Meat	E. faecium	MALDI-TOF	2	4	1	4	yes
83	WFSR_26	Nethelands	Chicken	2020	Meat	E. faecium	MALDI-TOF	4	4	2	8	yes
84	EF01	Italy	Chicken	2023	Caecum	E. faecium	MALDI-TOF, WGS	2	2	1	4	yes
85	EF02	Italy	Chicken	2023	Caecum	E. faecium	MALDI-TOF, WGS	4	4	1	8	yes
86	EF03	Italy	Chicken	2023	Caecum	E. faecium	MALDI-TOF, WGS	4	4	1	8	yes
87	EF07	Italy	Chicken	2023	Caecum	E. faecium	MALDI-TOF, WGS	2	2	1	4	yes
88	EF08	Italy	Chicken	2023	Caecum	E. faecium	MALDI-TOF, WGS	4	8	2	8	yes
89	EF09	Italy	Chicken	2023	Caecum	E. faecium	MALDI-TOF, WGS	8	8	2	8	yes
90	EF10	Italy	Chicken	2023	Caecum	E. faecium	MALDI-TOF, WGS	2	4	1	8	yes
91	EF12	Italy	Chicken	2023	Caecum	E. faecium	MALDI-TOF, WGS	4	4	2	16	yes
92	EF13	Italy	Chicken	2023	Caecum	E. faecium	MALDI-TOF, WGS	4	4	2	64	yes
93	EF14	Italy	Chicken	2023	Caecum	E. faecium	MALDI-TOF, WGS	4	4	1	16	yes
94	EF15	Italy	Chicken	2023	Caecum	E. faecium	MALDI-TOF, WGS	4	4	1	64	yes
95	EF16	Italy	Chicken	2023	Caecum	E. faecium	MALDI-TOF, WGS	4	4	2	32	yes
96	EF17	Italy	Chicken	2023	Caecum	E. faecium	MALDI-TOF, WGS	2	4	1	64	yes
97	EF18	Italy	Chicken	2023	Caecum	E. faecium	MALDI-TOF, WGS	4	4	1	8	yes
98	EF19	Italy	Chicken	2023	Caecum	E. faecium	MALDI-TOF, WGS	2	4	2	64	yes
99	EF20	Italy	Chicken	2023	Caecum	E. faecium	MALDI-TOF, WGS	2	4	2	8	yes
100	EF21	Italy	Chicken	2023	Caecum	E. faecium	MALDI-TOF, WGS	4	4	2	8	yes
101	EF22	Italy	Chicken	2023	Caecum	E. faecium	MALDI-TOF, WGS	4	8	2	8	yes
102	EF23	Italy	Chicken	2023	Caecum	E. faecium	MALDI-TOF, WGS	4	4	2	16	yes
103	EF24	Italy	Chicken	2023	Caecum	E. faecium	MALDI-TOF, WGS	4	4	2	8	yes
104	VRE01-22	Italy	Human	2022	Aerobic blood culture	E. faecium	MALDI-TOF, WGS	0.125	0.125	0.25	4	no
105	VRE02-22	Italy	Human	2022	Aerobic blood culture	E. faecium	MALDI-TOF, WGS	0.125	0.25	0.25	4	no
106	VRE03-22	Italy	Human	2022	Aerobic blood culture	E. faecium	MALDI-TOF, WGS	0.125	0.25	0.5	4	no
107	VRE04-23	Italy	Human	2022	Aerobic blood culture	E. faecium	MALDI-TOF, WGS	0.125	0.25	0.25	4	no
108	VRE05-23	Italy	Human	2022	Intravascular catheter	E. faecium	MALDI-TOF, WGS	0.125	0.25	0.25	2	no
109	VRE06-23	Italy	Human	2022	Aerobic blood culture	E. faecium	MALDI-TOF, WGS	0.25	0.5	0.5	4	no
110	VRE07-23	Italy	Human	2022	Unknown	E. faecium	MALDI-TOF, WGS	0.25	0.5	0.25	4	no
111	VRE08-23	Italy	Human	2022	Urine from bladder	E. faecium	MALDI-TOF, WGS	0.125	0.5	0.25	4	no
112	VRE10-23	Italy	Human	2022	Pleural fluid	E. faecium	MALDI-TOF, WGS	0.25	0.125	1	4	no
113	VRE42-23	Italy	Human	2022	Anal swab	E. faecium	MALDI-TOF, WGS	0.25	0.5	1	4	no
114	VRE13-23	Italy	Human	2022	Aerobic blood culture	E. faecium	MALDI-TOF, WGS	0.25	0.25	0.5	2	no
115	VRE49-23	Italy	Human	2022	Anal swab	E. faecium	MALDI-TOF, WGS	0.125	0.25	0.5	2	no
116	VRE15-23	Italy	Human	2022	Anal swab	E. faecium	MALDI-TOF, WGS	0.25	0.25	0.5	2	no
117	VRE32-23	Italy	Human	2022	Aerobic blood culture	E. faecium	MALDI-TOF, WGS	0.25	0.5	0.5	8	no
118	VRE37-23	Italy	Human	2022	Drainage from 1 sample	E. faecium	MALDI-TOF, WGS	0.25	0.5	0.5	1	no
119	VRE50-23	Italy	Human	2022	Anal swab	E. faecium	MALDI-TOF, WGS	0.25	0.5	0.5	2	no
120	VRE48-23	Italy	Human	2022	Urine from midstream	E. faecium	MALDI-TOF, WGS	0.125	0.125	0.25	2	no
121	VRE65-23	Italy	Human	2022	Urine from midstream	E. faecium	MALDI-TOF, WGS	0.25	0.5	0.25	4	no
122	VRE56-23	Italy	Human	2022	Urine from nephrostomy	E. faecium	MALDI-TOF, WGS	0.25	0.5	1	2	no
123	VRE63-23	Italy	Human	2022	Aerobic blood culture	E. faecium	MALDI-TOF, WGS	0.25	0.5	0.25	2	no
124	VRE71-23	Italy	Human	2022	Aerobic blood culture	E. faecium	MALDI-TOF, WGS	0.125	0.25	0.5	1	no
125	VRE79-23	Italy	Human	2022	Unknown	E. faecium	MALDI-TOF, WGS	0.25	0.5	1	4	no
126	VRE82-23	Italy	Human	2022	Aerobic blood culture	E. faecium	MALDI-TOF, WGS	0.125	0.25	0.25	2	no
127	VRE84-23	Italy	Human	2022	Urine from nephrostomy	E. faecium	MALDI-TOF, WGS	0.25	0.5	0.5	1	no
128	VRE85-23	Italy	Human	2022	Urine from nephrostomy	E. faecium	MALDI-TOF, WGS	0.125	0.5	0.25	2	no
129	VRE88-23	Italy	Human	2022	Unknown	E. faecium	MALDI-TOF, WGS	0.5	1	1	8	no
130	VRE90-23	Italy	Human	2022	Urine from nephrostomy	E. faecium	MALDI-TOF, WGS	0.25	0.5	0.5	4	no
131	VRE92-23	Italy	Human	2022	Aerobic blood culture	E. faecium	MALDI-TOF, WGS	0.25	0.5	0.5	4	no
132	VRE93-23	Italy	Human	2022	Aerobic blood culture	E. faecium	MALDI-TOF, WGS	0.25	0.5	0.5	2	no
133	VRE94-23	Italy	Human	2022	Pus from wound	E. faecium	MALDI-TOF, WGS	0.25	0.5	0.5	2	no
134	VSE01-23	Italy	Human	2023	Urine from midstream	E. faecium	MALDI-TOF, WGS	0.25	1	1	8	no
135	VSE03-23	Italy	Human	2023	Urine from nephrostomy	E. faecium	MALDI-TOF, WGS	0.125	0.5	0.5	4	no
136	VSE05-23	Italy	Human	2023	Urine from midstream	E. faecium	MALDI-TOF, WGS	0.125	0.25	0.5	4	no
137	VSE06-23	Italy	Human	2023	Aerobic blood culture	E. faecium	MALDI-TOF, WGS	0.125	0.5	0.5	1	no
138	VSE07-23	Italy	Human	2023	Drainage 1st sample	E. faecium	MALDI-TOF, WGS	0.125	0.25	0.5	2	no
139	VSE08-23	Italy	Human	2023	Aerobic blood culture	E. faecium	MALDI-TOF, WGS	0.25	0.5	0.5	4	no
140	VSE09-23	Italy	Human	2023	Aerobic blood culture	E. faecium	MALDI-TOF, WGS	0.5	1	1	4	no
141	VSE10-23	Italy	Human	2023	Unkwon	E. faecium	MALDI-TOF, WGS	0.06	0.25	0.5	4	no
142	VSE13-24	Italy	Human	2023	Blood aerobic culture	E. faecium	MALDI-TOF, WGS	0.25	0.5	1	8	no
143	E23_N004BM	Poland	Chicken layer	2023	Caecum	E. faecium	MALDI-TOF	0.06	0.25	0.25	0.25	no
144	E22_N055BM	Poland	Chicken layer	2022	Caecum	E. faecium	MALDI-TOF	0.125	0.25	0.5	1	no
145	E22_N020BM	Poland	Chicken layer	2022	Caecum	E. faecium	MALDI-TOF	0.125	0.25	0.5	2	no
146	E22_N043BM	Poland	Chicken layer	2022	Caecum	E. faecium	MALDI-TOF	0.125	0.25	0.5	2	no
147	E23_N023BM	Poland	Chicken layer	2023	Caecum	E. faecium	MALDI-TOF	0.25	0.5	0.5	2	no
148	E22_N018BM	Poland	Chicken layer	2022	Caecum	E. faecium	MALDI-TOF	0.125	0.25	0.5	4	no
149	E22_N041BM	Poland	Chicken layer	2022	Caecum	E. faecium	MALDI-TOF	0.125	0.5	0.5	4	no
150	E22_N078BM	Poland	Chicken layer	2022	Caecum	E. faecium	MALDI-TOF	0.25	0.5	0.5	4	no
151	E22_N069BM	Poland	Chicken layer	2022	Caecum	E. faecium	MALDI-TOF	0.25	0.5	0.5	8	no
152	E22_N016BM	Poland	Chicken layer	2022	Caecum	E. faecium	MALDI-TOF	0.25	0.5	1	2	no
153	E22_N014BM	Poland	Chicken layer	2022	Caecum	E. faecium	MALDI-TOF	0.25	0.5	1	4	no
154	E22_N013BM	Poland	Chicken layer	2022	Caecum	E. faecium	MALDI-TOF	0.25	0.5	1	8	no
155	E22_N012BM	Poland	Chicken layer	2022	Caecum	E. faecium	MALDI-TOF	0.25	0.5	1	8	no
156	E22_N047BM	Poland	Chicken layer	2022	Caecum	E. faecium	MALDI-TOF	0.5	0.5	1	8	no
157	E23_N008BM	Poland	Chicken layer	2023	Caecum	E. faecium	MALDI-TOF	0.25	1	1	8	no
158	U22_B253BM	Poland	Chicken	2022	Caecum	E. faecium	MALDI-TOF	0.25	1	1	8	no
159	E22_N025BM	Poland	Chicken layer	2022	Caecum	E. faecium	MALDI-TOF	0.5	1	1	8	no
160	E22_N026BM	Poland	Chicken layer	2022	Caecum	E. faecium	MALDI-TOF	0.5	1	1	8	no
161	E22_N027BM	Poland	Chicken layer	2022	Caecum	E. faecium	MALDI-TOF	0.5	1	1	8	no
162	E22_N031BM	Poland	Chicken layer	2022	Caecum	E. faecium	MALDI-TOF	0.5	1	1	8	no
163	E22_N076BM	Poland	Chicken layer	2022	Caecum	E. faecium	MALDI-TOF	0.5	1	1	8	no
164	E22_N077BM	Poland	Chicken layer	2022	Caecum	E. faecium	MALDI-TOF	0.5	1	1	8	no
165	E22_N065BM	Poland	Chicken layer	2022	Caecum	E. faecium	MALDI-TOF	0.25	0.5	1	16	no
166	E22_N023BM	Poland	Chicken layer	2022	Caecum	E. faecium	MALDI-TOF	0.5	1	1	16	no
167	E22_N079BM	Poland	Chicken layer	2022	Caecum	E. faecium	MALDI-TOF	0.5	1	1	16	no
168	E23_N003BM	Poland	Chicken layer	2023	Caecum	E. faecium	MALDI-TOF	0.5	1	1	16	no
169	E22_N011BM	Poland	Chicken layer	2022	Caecum	E. faecium	MALDI-TOF	0.25	1	1	32	no
170	E22_N030BM	Poland	Chicken layer	2022	Caecum	E. faecium	MALDI-TOF	0.5	1	1	64	no
171	E22_N062BM	Poland	Chicken layer	2022	Caecum	E. faecium	MALDI-TOF	0.5	1	1	64	no
172	U22_B133BM	Poland	Chicken	2022	Caecum	E. faecium	MALDI-TOF	2	4	1	1	yes
173	U22_B363BM	Poland	Chicken	2022	Caecum	E. faecium	MALDI-TOF	2	4	2	16	yes
174	U22_B168BM	Poland	Chicken	2022	Caecum	E. faecium	MALDI-TOF	2	4	2	8	yes
175	U22_B011BM	Poland	Chicken	2022	Caecum	E. faecium	MALDI-TOF	2	4	2	4	yes
176	U22_B206BM	Poland	Chicken	2022	Caecum	E. faecium	MALDI-TOF	4	4	2	64	yes
177	U22_B033BM	Poland	Chicken	2022	Caecum	E. faecium	MALDI-TOF	4	8	2	4	yes
178	U22_B041BM	Poland	Chicken	2022	Caecum	E. faecium	MALDI-TOF	4	8	2	4	yes
179	E23_N010BM	Poland	Chicken layer	2023	Caecum	E. faecium	MALDI-TOF	4	8	2	4	yes
180	U22_B056BM	Poland	Chicken	2022	Caecum	E. faecium	MALDI-TOF	4	8	2	>64	yes
181	E23_N002BM	Poland	Chicken layer	2023	Caecum	E. faecium	MALDI-TOF	0.5	1	nd	64	no
182	E22_N068BM	Poland	Chicken layer	2022	Caecum	E. faecium	MALDI-TOF	4	8	4	4	yes
*Resistent NAR/SALR (in bold red) isolates
nd= no determinated
